# Supplementary material for: Seven perspectives on GPCR H/D-exchange proteomics methods
Source: F1000Res. 2017 Jan 30;6:89. [Version 1] doi: 10.12688/f1000research.10667.1 (PMC5428523; doi:10.12688/f1000research.10667.1)
Supplement: Supplementary file 2 [file f1000research-6-11496-s0001.tgz]

Archive with 1 entries (1 files):
- 7dc0c4df-aeec-425a-be81-c498b59fb6fe.pdf
